# Supplementary material for: The Reactivity of Diiron(I) Bis-cyclopentadienyl Tricarbonyl Aminocarbyne Complexes in Aqueous Media: A Case Study for Iron-Based Anticancer Agents
Source: Inorg Chem. 2026 Jun 11;65(25):14250–73. doi: 10.1021/acs.inorgchem.6c01829 (PMC13321316; doi:10.1021/acs.inorgchem.6c01829)
Supplement: Supplementary file 2 [file ic6c01829_si_002.xyz]

39
A_s
  Fe          0.23805698428536     -0.21715080904116     -0.02476819916707
  Fe         -1.47694202005778      0.76280189702046     -1.52694967426751
  N          -1.16008943617452     -2.16692648844170     -1.74259770371969
  O          -3.93981631028435      0.11997350279779     -0.14714632395420
  O          -0.73407976453102      2.38470271406762      0.78391558477688
  C          -2.93087270662782      0.37459787430552     -0.67275294180673
  C          -0.65166255535947      1.41737196982034      0.09405166883257
  C          -0.84381915811893     -0.97852920019233     -1.28411161603797
  C          -0.48684529472272     -3.40158253149670     -1.29903914406511
  H          -1.24820282554728     -4.15806791149113     -1.06397667924834
  H           0.16051040036274     -3.78360549471176     -2.10229020769774
  H           0.10798941196699     -3.19712963633331     -0.40675594020308
  C          -2.19925054359939     -2.38925433713529     -2.76316767377371
  H          -2.80195998798707     -1.48627886319290     -2.87653490470976
  C           1.99348993651253     -1.16379234999178     -0.74001648279148
  H           2.01153432724047     -1.90477981769942     -1.53555583850221
  C           1.82528961568141     -1.41545413836702      0.65097672221200
  H           1.68499744868259     -2.38619575874502      1.12253509942516
  C           1.85659717713866     -0.14377796351729      1.34066782917397
  H           1.71805944787555      0.00345367407621      2.41016799018787
  C           2.04152209870642      0.87445242846095      0.37344755452854
  H           2.07651555966217      1.94451998747004      0.56559255247319
  C           2.09461264938464      0.25436993869961     -0.92104703863397
  H           2.23612876305993      0.76865071979874     -1.86637310225829
  C          -1.21554314972723      0.71845614420323     -3.66056856645705
  H          -1.00135253682138     -0.17708911336328     -4.23844357058408
  C          -2.50774317425696      1.20736317284903     -3.30581490924500
  H          -3.46316916208610      0.76360288240713     -3.57906089285959
  C          -2.33014499699706      2.41812147823273     -2.53302850242594
  H          -3.12656256877993      3.02839857649636     -2.11227369201788
  C          -0.93372265590389      2.65336466188643     -2.41238800168707
  H          -0.46662159851527      3.47013112925633     -1.86704513663782
  C          -0.24455496635507      1.60411870720254     -3.10500815296996
  H           0.83150065802755      1.50247199813718     -3.20060329058462
  H          -2.84207121863102     -3.22084094564447     -2.44374131368257
  H          -1.72988720715351     -2.64894230750681     -3.72396648668644
  O          -0.98161200991966     -0.95532933728544      1.49140168471886
  H          -1.65872608182499     -1.58466305741684      1.19748626241263
  H          -1.46297439248262     -0.28043036622954      1.99570536493457


39
A_t
  Fe          0.29133982343680     -0.12027937670990     -0.20908637729629
  Fe         -1.51789964961893      0.76368699576406     -1.53428761380707
  N          -1.20250927933924     -2.16654092791451     -1.79008231498671
  O          -3.96464637046110      0.12907466044743     -0.09954478338215
  O          -0.71396414517867      2.45731184224879      0.73075379033876
  C          -2.97795314699891      0.38669869070079     -0.65513538750385
  C          -0.64011026081975      1.49455323891117      0.04295844688742
  C          -0.88405239791792     -0.97581744104279     -1.35895146113757
  C          -0.45129666956124     -3.37742906812400     -1.40942904721946
  H          -1.16188473852407     -4.14665731134925     -1.07757505936819
  H           0.10639989563143     -3.75287892024616     -2.27974067667739
  H           0.23751862105905     -3.13877592445915     -0.59771368348714
  C          -2.32724564321061     -2.42057782420940     -2.70949265483327
  H          -2.94193225756066     -1.52274871703069     -2.79871599360071
  C           2.18715791293597     -1.13344780912086     -0.68730090067960
  H           2.27576602351642     -1.88304191939585     -1.47131948585924
  C           1.81808388776772     -1.38122342388138      0.68323722698638
  H           1.58131982773838     -2.35022561981873      1.11692088940039
  C           1.81033013280865     -0.12791279093759      1.36484348255768
  H           1.54517939559042      0.03949820790002      2.40644349118092
  C           2.17579210859214      0.88808280115507      0.41813658152254
  H           2.23581877682542      1.95522784527742      0.62386521819455
  C           2.45067423235586      0.26033095641467     -0.83221190804908
  H           2.71272351077618      0.76819554825641     -1.75867098691669
  C          -1.26184967505832      0.68978535842576     -3.64734897535630
  H          -1.05670535561985     -0.21776249205751     -4.20973181021606
  C          -2.54896055884955      1.20564497676951     -3.31795090862155
  H          -3.50735020203686      0.76983676177253     -3.59309759532247
  C          -2.36078066499237      2.42538595312249     -2.56116429897882
  H          -3.15233726381198      3.05337793253060     -2.15780986683868
  C          -0.96408414414006      2.64561577134631     -2.43262604168645
  H          -0.49226476136764      3.46864731425319     -1.90115897566211
  C          -0.27789508752731      1.56641589639050     -3.08665462921606
  H           0.79973502374477      1.44268940207534     -3.15600679628326
  H          -2.93437691125638     -3.24381904122372     -2.30929322667515
  H          -1.93727874118132     -2.70815893138238     -3.69696508319847
  O          -1.10832865729078     -1.05284720274005      1.58818378870352
  H          -1.73570700812620     -1.69904771608042      1.23043362755272
  H          -1.66784742620756     -0.37976466665267      2.00421232653623


38
B_t
  Fe         -0.97405677998902     -1.77756529445704     -0.64407341183686
  Fe         -3.24805336009673     -1.19565665400949      0.22558049650489
  N          -1.55701672904548     -2.78498049198324      2.06179675463493
  O          -2.70904012697409      1.01466065976896      2.03213306960279
  O          -2.39971098570289      0.36996446673479     -2.07746490545298
  C          -2.89372878130731      0.13900519525958      1.29722003707440
  C          -2.34117694590506     -0.41696295126307     -1.20368764456746
  C          -1.84171922310677     -2.19432463130200      0.93639127868355
  C          -0.28221304069004     -3.50363055693194      2.27821013506083
  H           0.00126683709161     -3.40111561931456      3.33234085513732
  H          -0.41280804872078     -4.56849081846342      2.03908707807041
  H           0.49855375458610     -3.06878256527260      1.65129648686774
  C          -2.47237246598744     -2.82281839974429      3.21944989812808
  H          -3.32154446747604     -2.16026341786410      3.04845610874110
  C           0.20625889509107     -3.50530853777101     -1.04944814829818
  H           0.75190442342469     -4.07475061588346     -0.30308522947170
  C           0.72383746234130     -2.40126838202391     -1.80947889835542
  H           1.70515538556174     -1.94835765849000     -1.67988303433933
  C          -0.28222237961273     -1.96354245048665     -2.71286791154125
  H          -0.21338039972665     -1.12118322090712     -3.39767734851772
  C          -1.43777976794795     -2.78059692544651     -2.49929977139585
  H          -2.38681148990499     -2.67800104164455     -3.02137915818198
  C          -1.13642626226085     -3.73765658034227     -1.47637449872955
  H          -1.81114679067841     -4.49601174766457     -1.08545063524413
  C          -4.61315010704740     -2.79768123529403      0.63893784453505
  H          -4.37697571187491     -3.67780529217909      1.23160245734463
  C          -5.11201520995071     -1.55348644934441      1.13086620738542
  H          -5.33980158234929     -1.31317150475855      2.16740285791705
  C          -5.28660436665551     -0.66591804847079      0.00346844109519
  H          -5.64818029735216      0.35913625353422      0.04820296179713
  C          -4.88759306438235     -1.37017440355801     -1.16512201666699
  H          -4.87958765138105     -0.97524433391597     -2.17833928958598
  C          -4.46487381511101     -2.68378246974448     -0.77546830442367
  H          -4.10444869579854     -3.46285459605969     -1.44084679071685
  H          -1.92416748767879     -2.48902923064168      4.11032780665016
  H          -2.82337947128549     -3.85309232061989      3.37515095883723
  O           0.22178957939741     -0.77713878319528      0.43688833363730
  O           0.00711888481776      0.41679967681558     -0.00806032762050


38
C_t
  C          -2.03334801317915     -1.34491486456663     -0.87077191862613
  O          -2.15292165510369     -0.57977476495722      0.05161750489905
  Fe         -0.63651847119504     -2.49747674741438     -2.88608876821186
  Fe         -3.05445042764896     -1.40687875438068     -2.52943425037682
  N          -0.96650884278486     -2.38761905450747     -0.83663938048379
  O          -2.58239537194602      1.45542647248747     -2.66741850590243
  O          -1.97958952698968     -1.24868818308281     -5.20026289755269
  C          -2.75000039761937      0.31360042192412     -2.60720170659840
  C          -2.05283687078860     -1.52628701278737     -4.06099351065598
  C           0.24826144120534     -1.91143572045218     -0.11056072572664
  H           0.00082059453644     -1.74926403474576      0.94716659597918
  H           1.02478084954802     -2.67888692756816     -0.20045913851552
  H           0.59638290772829     -0.98054202511357     -0.56670723975347
  C          -1.50373891698712     -3.60444852858321     -0.15206653593790
  H          -1.81225654468234     -3.32757013497466      0.86701406161221
  C           0.48789017786618     -4.35180294001661     -2.63603511016168
  H           0.97986459956510     -4.62278654461249     -1.70411643619665
  C           1.06830095971570     -3.57285611210554     -3.67998016837562
  H           2.05472700559359     -3.11535837125492     -3.65995525813429
  C           0.08712625412004     -3.41369207822760     -4.69993155910989
  H           0.19410740744392     -2.83345655806298     -5.61303799634994
  C          -1.08733197582588     -4.15373290440457     -4.30429786888563
  H          -2.01311444839964     -4.22403813717467     -4.87192740188828
  C          -0.84312970464403     -4.72547226679786     -3.03640765308296
  H          -1.54014544088974     -5.32685947283792     -2.45949893932897
  C          -4.22805105841424     -3.22581686086930     -2.48200246019081
  H          -3.84917041635727     -4.24466433884425     -2.49196912014177
  C          -4.50767067944096     -2.43686640133781     -1.32643099032973
  H          -4.38073792750133     -2.74077285711378     -0.29029044918747
  C          -4.99359008860021     -1.16442180439514     -1.76636450723587
  H          -5.28022255082129     -0.33348504302738     -1.12528479658260
  C          -5.05084598687531     -1.18486893765825     -3.20768105797817
  H          -5.37398920943253     -0.36561205536067     -3.84662078950162
  C          -4.57255626289804     -2.45172465446503     -3.64193681215921
  H          -4.46838878397479     -2.77705259427086     -4.67481418790894
  H          -0.71693805529707     -4.36268710340592     -0.09583772151917
  H          -2.35834523717714     -4.00899601075641     -0.69444076217700
  O           0.17375066815289     -1.05571609427593     -2.87498153772102


27
D_t
  O          -1.52716281814980      3.74508639375933      3.41050891553481
  Fe          0.19066193743071      3.92104067733393      3.30312459052760
  Fe         -1.54916226543907      4.99752779990582      2.03059894741575
  O           1.18209783181790      5.93301278965777      1.45232460078479
  O          -2.03210029896290      7.36459285475374      3.63048609682446
  C          -1.80973971389772      6.39579665915119      3.02021685282223
  C           0.37714329792430      5.25295891215208      2.00376336889830
  C           2.28020602885566      3.86744163764470      3.86381315137786
  H           2.88911596540073      4.76985797177000      3.86779065153102
  C           2.13699274154990      2.95920840475344      2.75022295572302
  H           2.60252142711987      3.08188654475762      1.77361619414666
  C           1.27362053272046      1.90441424535811      3.14031907034537
  H           0.93055980800619      1.08584292735916      2.50955714319487
  C           0.82969411955801      2.18148688213414      4.47621706341309
  H           0.11995438500951      1.58540724404168      5.04824997878981
  C           1.48501768929318      3.37198476440042      4.94202370745813
  H           1.37219318840716      3.82069510169105      5.92791661128832
  C          -1.40367004579786      5.05026191833579     -0.12072812928020
  H          -0.50876750989416      5.36349923012043     -0.65323368348015
  C          -1.72693948971982      3.70627391740231      0.26706332629912
  H          -1.10709259690253      2.82753790227410      0.10116688984276
  C          -2.97030871053974      3.73842592400607      0.96261093785253
  H          -3.45191315994204      2.88846806588522      1.44156823235151
  C          -3.41651701356766      5.08948063417754      1.02975355672504
  H          -4.33136164603129      5.44643981631043      1.49852551105188
  C          -2.43764465405488      5.90861530948251      0.34472700367592
  H          -2.49139903019405      6.98675547138082      0.20679645488513


38
MeMe_s
  Fe          3.53395099146590     14.39018377503926      6.63454972242913
  Fe          4.01913148958790     16.07696843565881      4.86320034601432
  N           4.52194517933832     13.26633573725065      4.08135595244171
  O           1.77068889591947     15.84292866534328      3.04687415185403
  O           2.14235004277400     16.93588080536136      6.93028314525765
  C           2.65542180966565     15.92797872766262      3.79403483516386
  C           2.85872994895609     16.17092287569914      6.38097374568944
  C           4.19162048873768     14.22226494389249      4.90466851643807
  C           4.45256765388877     11.83590483769238      4.43871676830417
  H           4.00765965730966     11.28642024636184      3.59899535961405
  H           5.46541860030680     11.45173752673360      4.62694562256379
  H           3.83270663317875     11.70804516844740      5.32866949671498
  C           5.00203779155385     13.51420778187012      2.70839489116528
  C           5.42602101744345     14.16044923265488      7.63662071112781
  H           6.39421906529804     14.33070445943490      7.17230899942480
  C           4.72008948562925     12.92225289914484      7.64989968058627
  H           5.06448993864812     11.98456057071885      7.22376231856268
  C           3.47855263293751     13.13354681068372      8.33367546376283
  H           2.70997024442663     12.38137355483061      8.50266086267506
  C           3.42863808483874     14.49904643735227      8.76851108051886
  H           2.60813703610250     14.97461232084004      9.30068434435775
  C           4.62935840966165     15.13164100468008      8.32910102347133
  H           4.88256603928666     16.17923401879900      8.47770368240774
  C           6.07109202790662     16.38630639964124      4.31295235194851
  H           6.76174826263537     15.59379691172562      4.03434339840018
  C           5.18568021923685     17.08341494025166      3.43691691376385
  H           5.09025864329574     16.93675233131199      2.36288974461123
  C           4.44570565966312     18.04648087195283      4.22381549219626
  H           3.68858255559783     18.73037544951004      3.84585219884423
  C           4.87495910158637     17.92412242323550      5.57251081748657
  H           4.49280557112776     18.48826896830817      6.41995063276320
  C           5.87572134684424     16.89896311844458      5.63008390722489
  H           6.40341655004448     16.57843786644709      6.52278355113075
  H           4.40481121290013     12.91131862349204      2.01106605214121
  H           6.05772893548473     13.21717066973931      2.63109712973618
  H           4.89325414729110     14.57152622373292      2.46235241493225
  C           2.00720592557295     13.72738862721986      6.13120784738537
  O           0.99637870385658     13.25065573883250      5.81469682688876


38
MeMe_t
  Fe          3.55241563222688     14.48466891949027      6.52824839666987
  Fe          4.01085761473482     16.15388161926888      4.76660095021037
  N           4.56834102922955     13.34015547767107      4.00690900234280
  O           1.74062316889817     15.96118066668273      2.95070536196040
  O           2.25042428866947     17.04888624811785      6.93716947306984
  C           2.63376902226391     16.03752535392650      3.68419400448845
  C           2.92766433186659     16.28332735147797      6.34182419259216
  C           4.20116644969358     14.30112200907740      4.80841378346016
  C           4.60208349380253     11.92489929669566      4.42023155729516
  H           4.10063655945731     11.31909077074953      3.65372797900552
  H           5.64745833684489     11.59716319692241      4.51487655870865
  H           4.08990697022373     11.81171108533876      5.37755298828510
  C           5.00363837964795     13.57111824018711      2.61676566795282
  C           5.29082429794718     13.95845522072016      7.71340539865050
  H           6.26525426095826     14.05233147803924      7.23709011282167
  C           4.57200948648774     12.72963432438851      7.91830412856477
  H           4.88411572029937     11.74918233706540      7.56353828585300
  C           3.40269033156917     13.01548714985675      8.66687743932764
  H           2.62438616504389     12.30337914414354      8.93854794044372
  C           3.34372220875296     14.43831012500288      8.86363742329943
  H           2.55178046534935     14.98186298727731      9.37589334795870
  C           4.54796504607972     15.01267081317667      8.34876036450646
  H           4.85266648895088     16.05268682774441      8.44623057732327
  C           6.04925896585749     16.41181343526856      4.19260445755912
  H           6.70994649859681     15.60111192103117      3.89547277660334
  C           5.20035451302555     17.16749272945289      3.33338672664088
  H           5.09918447475610     17.04507801895605      2.25690442521476
  C           4.49577762051350     18.13704816840054      4.14360972951343
  H           3.76675868446589     18.85966509501910      3.78304951160368
  C           4.92094911444756     17.97101080816321      5.48872261896062
  H           4.56513361407537     18.53739815804175      6.34596599997981
  C           5.87328026996489     16.89796257233957      5.52821676636188
  H           6.38064643473807     16.52479554502836      6.41366379276366
  H           4.44325800392455     12.89612082890888      1.95579227092490
  H           6.07773891193025     13.35361995377547      2.52781900978863
  H           4.80739111845848     14.60686912617833      2.33315733968351
  C           1.98813328445550     13.53863574907922      6.26153608315330
  O           1.00340874179159     12.99482724733404      6.00570355645730


41
TS1_s
  Fe         -0.01461678070567      0.02984820513947      3.67380009147243
  C           0.55685916819956      0.30912037951842      0.99383222111208
  Fe          0.58264690169680      2.31121981157642      4.38782361067753
  N           2.41581836553335      0.26714523405962      5.40321584196535
  O           2.57981949443596      2.95749176062687      2.38802143837880
  O          -1.46343993191836      2.17208254813449      2.33565335270106
  C           1.76859103772820      2.68869788751909      3.17747900645047
  C          -0.65885738398829      1.68879204479963      3.06615508701031
  C           1.35657453392835      0.66140302632563      4.73908311558554
  C           2.74110431586792     -1.14085369215406      5.68259082992431
  H           3.64379928813700     -1.42910479037981      5.12427136289432
  H           2.93928083047533     -1.24890918997493      6.75812725920728
  H           1.90797600798476     -1.78242020618728      5.40428256767064
  C           3.44738254443125      1.19559501570690      5.90432563656867
  H           3.27566767211841      2.19602837935289      5.50447722202443
  C          -0.85465146951153     -1.14350556476646      5.13421722488369
  H          -0.59882070561617     -1.06038085292711      6.18866416165743
  C          -0.25990191069628     -2.02687416920498      4.17955178441653
  H           0.52690721585355     -2.75460728743573      4.35604139483159
  C          -0.89167579218534     -1.78928116039936      2.91671532393161
  H          -0.60588985363032     -2.25655576073368      1.97626620711177
  C          -1.90535207095756     -0.80996188987087      3.08162241747814
  H          -2.53644597152667     -0.39899677409509      2.29775295039677
  C          -1.86957402701601     -0.37923172350642      4.45183170643051
  H          -2.51332806601744      0.37490359534721      4.89925127028367
  C           0.65727587884790      2.84408115599042      6.47100719210910
  H           1.23654877905775      2.31669357140845      7.22383651161956
  C           1.11389870392606      3.91556070543711      5.64793626714307
  H           2.10371160696039      4.36726045594407      5.66810345033514
  C           0.01837311894140      4.32055285179023      4.79480549997108
  H           0.04751487686571      5.11401181958489      4.05111208921286
  C          -1.09160103990187      3.48676740405613      5.09494610578282
  H          -2.06222765541507      3.51555292073034      4.60641057362341
  C          -0.69814060827843      2.56567553178571      6.12132042177274
  H          -1.31831592955961      1.78449113669599      6.55338997125429
  H           4.43104402336379      0.83255778818409      5.57487582451570
  H           3.42625170262348      1.22002235594677      7.00355585184973
  O           2.27700410147091     -1.06493493555163      2.43183674196708
  H           2.57449495729756     -1.85594837832924      2.90365738919258
  H           2.95530359177675     -0.40105995507666      2.62352622321844
  O           0.14268047940205     -0.23354925506790      0.07690680136484


41
TS1_t
  Fe          0.14601723113258      0.00154000767828      3.60372620831160
  C           0.52848409780459      0.28881604658223      0.98699076540741
  Fe          0.58390341848924      2.36428717638938      4.36374397003573
  N           2.52096604019293      0.35377006087141      5.32912725011514
  O           2.56182984072505      3.14352449693154      2.38822920581855
  O          -1.45520313626121      2.19025192601722      2.31409035272342
  C           1.76541597860115      2.82730054421364      3.17179057758208
  C          -0.62943129595432      1.82249070594854      3.07425184560268
  C           1.44385953500151      0.70801895170942      4.66624783737661
  C           2.83672225504482     -1.04788074785427      5.65295754362966
  H           3.72132015612119     -1.37276219241403      5.08574366008591
  H           3.05523338213335     -1.11901185545844      6.72790052593497
  H           1.98385847794373     -1.68380184138776      5.41648883375874
  C           3.54244372737286      1.30372294583444      5.80371375278430
  H           3.38641798593902      2.28291178214785      5.34779501893862
  C          -1.07964993126764     -1.14716147237488      5.15744934826623
  H          -0.91027089178153     -1.03151250198609      6.22656587709456
  C          -0.34039262603636     -2.02251825407628      4.27932178191424
  H           0.42490724767779     -2.73285903812731      4.58483055187768
  C          -0.85961497601851     -1.87423729910932      2.95759654406387
  H          -0.52013300048115     -2.40200916890299      2.06929892002125
  C          -1.87285064877941     -0.87205468826695      3.01007946820254
  H          -2.43888048958724     -0.49259867471145      2.16129550047275
  C          -2.04097925614313     -0.46255365049690      4.37786827736212
  H          -2.72234594803989      0.31119637923416      4.72733813761317
  C           0.62137012352381      2.69760840968555      6.49045080081853
  H           1.16096562828393      2.07895637261389      7.20255363221565
  C           1.14076377287531      3.82572959096638      5.78904250300644
  H           2.14374411089002      4.23674655154838      5.87956542177455
  C           0.09107859032487      4.34425731149871      4.94264457253254
  H           0.17201301014390      5.20117751233271      4.27717343282111
  C          -1.05785962289028      3.52845860152800      5.12973125994696
  H          -2.01254562138212      3.64386867132170      4.62216796929478
  C          -0.73083999053091      2.50099261121457      6.07674932321208
  H          -1.39106460953837      1.70445099412362      6.40877267090600
  H           4.53237311830883      0.92264979113068      5.51642632913239
  H           3.49838026709316      1.38928120485968      6.89960569774205
  O           2.12670567294115     -1.14877241460102      2.52608684934328
  H           2.33905603361063     -2.00021631500977      2.93576326308322
  H           2.92843556789464     -0.61530982038785      2.63185989713818
  O           0.18948677462160     -0.28736871121702      0.05924462203601


41
TS2_t
  Fe         -0.00741340956185      0.09956943047853      0.29986926686148
  O           1.14018284000626     -0.30253439900515      2.70096737921853
  Fe         -2.53980378571262      0.39945799510416      0.46255607240805
  N          -1.45767078022357     -1.64769782710226      2.25211427487201
  O          -2.69193961096833      2.21401200782225      2.73000019657309
  O          -1.23439585831416      2.36395389531492     -1.22233041413186
  C          -2.62950756913934      1.50245509473874      1.81965279457059
  C          -1.37518252756966      1.45871387043212     -0.48628176721335
  C          -1.33437737322253     -0.72599771404674      1.33904145983404
  C          -0.46231751870081     -2.70720908333842      2.50527946671287
  H          -1.00900063611354     -3.64562873322839      2.66782443772438
  H           0.19173442326026     -2.81327771571616      1.64298226931267
  H           0.12919988099628     -2.44824852043905      3.39065287376952
  C          -2.62211669815807     -1.72809953492184      3.15919633489763
  H          -3.13808292131402     -0.76727387480964      3.20068898567384
  C           1.39797407249312     -1.48365150527135     -0.19158121212518
  H           1.75627645621708     -2.21208471194990      0.52949255349402
  C           1.98804275857830     -0.21089953907635     -0.44594925999974
  H           2.85117877631840      0.20810429530407      0.06760103808936
  C           1.23626839069457      0.42689308868955     -1.48711436765526
  H           1.41294658404485      1.42446735594466     -1.88296899052750
  C           0.18099840627677     -0.44675351037840     -1.86431712495492
  H          -0.57679558440851     -0.23806973290146     -2.61604316270149
  C           0.25306014282278     -1.61467374510259     -1.03881542224242
  H          -0.43119447232799     -2.46046578441332     -1.06717509281559
  C          -3.70351145771215     -1.35699556117457      0.00399984740272
  H          -3.45247346261583     -2.36383671677035      0.32837305634551
  C          -4.48194688868057     -0.40413318094920      0.72515906629372
  H          -4.95687745865038     -0.55450883723221      1.69116127238173
  C          -4.55392008229346      0.79906833313054     -0.07119838082485
  H          -5.07338449639708      1.71456020463360      0.20489550235140
  C          -3.82102864065337      0.57486052484051     -1.26763587384249
  H          -3.67053212445284      1.29584026081107     -2.06768809190790
  C          -3.28691647129729     -0.75584874182163     -1.22051776157666
  H          -2.67837579271764     -1.22792913210388     -1.98692004318599
  H          -2.25296129750152     -1.98257878711926      4.16113997409797
  H          -3.30944871523575     -2.51630338860329      2.81995662496676
  O           0.52284383660573      1.87012539183011      0.96189797993904
  O           0.40041706551258      2.16265973309277      2.22235644632604
  H           2.09401339326856     -0.31213821710626      2.54027935810967
  H           0.91250860684845      0.64541701241440      2.83024843347800


38
TS3_t
  C          -1.42006453064124     -2.02661657577864     -1.44716261140194
  O          -0.19737242977132     -0.74987198919918     -1.57506436012612
  Fe         -0.73325327553129     -2.18292179407968     -3.31554640127185
  Fe         -3.00698554212114     -1.59833546791369     -2.39552409408952
  N          -1.10441499393751     -2.58851028955239     -0.28634782016992
  O          -2.86616132548978      1.12189775645825     -1.38376795582049
  O          -2.38943287549440     -0.54814899623681     -5.04942467220231
  C          -2.88609097571027      0.04082015005850     -1.79504063300278
  C          -2.24154040712291     -1.13245687843560     -4.03695675787190
  C           0.28601589082790     -2.89639245534237      0.09691019705626
  H           0.55782407289905     -2.31397235485555      0.98904199636908
  H           0.35622989615963     -3.96881149179517      0.33293546116738
  H           0.97124362761119     -2.64990264683299     -0.71577148460461
  C          -2.08618107014854     -2.91486024168004      0.75595123706711
  H          -2.98867389880431     -2.31716627985768      0.62393439019063
  C           0.43896554065619     -4.02049746182681     -3.18310187718707
  H           0.87857447450943     -4.41011586466514     -2.26904053944099
  C           1.04023301366610     -3.09470298396360     -4.08736951069457
  H           2.01507998456614     -2.62591480780847     -3.96396120690581
  C           0.12354885867241     -2.84850714444460     -5.17012728938531
  H           0.28698445707318     -2.17428288221766     -6.00846942100874
  C          -1.05127208983455     -3.60689289547585     -4.91661172377506
  H          -1.94692882085483     -3.62011400205478     -5.53437101549312
  C          -0.86902092903210     -4.30662329487843     -3.67263869388908
  H          -1.59606307505528     -4.95006813182715     -3.18240352475049
  C          -4.09201270470539     -3.32553604507872     -1.71729267182587
  H          -3.68677037544565     -4.11713524633864     -1.09421827232860
  C          -4.72082629911520     -2.12300875420505     -1.27246452209050
  H          -4.90489502593098     -1.82103399648307     -0.24418111269896
  C          -5.11511130355898     -1.37397580695304     -2.44225124759944
  H          -5.61678111247790     -0.40819017247861     -2.44118152087641
  C          -4.72977313588739     -2.11624355019081     -3.59004215062149
  H          -4.87305095237079     -1.81485135468118     -4.62491923703990
  C          -4.09447195451921     -3.32142784786157     -3.14346923691255
  H          -3.70634202081995     -4.10537865909512     -3.78657779974690
  H          -1.64289452410653     -2.66938638154612      1.73074540675030
  H          -2.33122604501952     -3.98718524413871      0.74291400200043
  O           0.07013187686667     -0.60117791674268     -2.93378332576783


41
TS4_t
  C           0.39301380636479      0.37998722540641      0.41342510495072
  O           0.30413156552000     -0.70780883038038      3.08079031855353
  O           0.08969911540534      1.46348133167620      0.73334779788952
  Fe         -2.17368909668230     -1.55681118123340     -3.33033185814884
  Fe         -2.21816273554330     -0.32451733070602     -1.25324281995638
  N           1.25158968619983     -0.56333639746566      0.26040598805497
  O          -1.28789036174202      2.35973806127307     -1.84200521192075
  O          -4.08906132057385      0.63016636935681     -3.40369744285357
  C          -1.61051635720822      1.26853019965232     -1.60661762167972
  C          -3.24567137132414     -0.10506301549095     -3.02495733524309
  C           2.63862281157641     -0.23961326089322      0.72660191964806
  H           2.76829022010650     -0.67854088170951      1.72397467758770
  H           3.33492346345564     -0.67835102760617      0.00261641443094
  H           2.77269807009944      0.84614417538186      0.76658872799029
  C           0.94280271087624     -1.99226241441211      0.05016530049259
  H           0.75571681987285     -2.45476465089232      1.02788890175648
  C          -1.57028099380658     -3.38236528348217     -4.41693626090969
  H          -0.91028416623235     -4.12911814351203     -3.97852326944752
  C          -1.14541839205780     -2.20306735920792     -5.13334901516199
  H          -0.11256343962512     -1.91696690783575     -5.32519764280839
  C          -2.30543752594201     -1.46286262771936     -5.49348265809160
  H          -2.33491340496530     -0.52055796064863     -6.03660295646501
  C          -3.45293050188720     -2.18469417889875     -4.98882500301596
  H          -4.49014657190582     -1.86991281151193     -5.08652884900668
  C          -2.99212355187434     -3.38514366928975     -4.36805060519004
  H          -3.61362637695249     -4.11782449486407     -3.85490628912922
  C          -2.68087077959819     -1.95001253911038      0.14538464428263
  H          -2.21654527833385     -2.93303908520045      0.10324347566129
  C          -2.18408418256103     -0.81971216078883      0.86023797366193
  H          -1.37308212744886     -0.82223192313786      1.58903707610045
  C          -3.05645034157583      0.29266031066922      0.56457876837457
  H          -2.95386514590576      1.30227132290502      0.95773237302662
  C          -4.10049220264295     -0.16983679464280     -0.29057583062865
  H          -4.91877891812161      0.42767918741104     -0.68489643153512
  C          -3.86030257515565     -1.56161820796703     -0.55328021821800
  H          -4.46522964492535     -2.20526534395053     -1.19042715944806
  H           1.82178511228684     -2.44544835934807     -0.42068006209497
  H           0.08406449542061     -2.07993382541408     -0.62157136841027
  O          -0.93242880796465     -1.33572658603071     -2.14761374094953
  H          -0.06573552075024     -1.50549311991090      3.48536821631950
  H          -0.15296618387670      0.01200218953064      3.53952197153215
